# Supplementary material for: Galleria mellonella as an infection model for the virulent Mycobacterium tuberculosis H37Rv
Source: Virulence. 2022 Sep 11;13(1):1543–57. doi: 10.1080/21505594.2022.2119657 (PMC9481108; doi:10.1080/21505594.2022.2119657)
Supplement: Supplemental Material [file KVIR_A_2119657_SM2614.zip]

Archive with 5 entries (4 files):
- supplementary/
- supplementary/Supplementary Figure 1.pdf
- supplementary/Supplementary Figure 2.pdf
- supplementary/Supplementary Figure 3.docx
- supplementary/Supplementary Table 1.pdf
